# Supplementary material for: Chronic Wound Initiation: Single-Cell RNAseq of Cutaneous Wound Tissue and Contributions of Oxidative Stress to Initiation of Chronicity
Source: Antioxidants (Basel). 2025 Feb 13;14(2):214. doi: 10.3390/antiox14020214 (PMC11852160; doi:10.3390/antiox14020214)
Supplement: Supplementary file 1 [file antioxidants-14-00214-s001.zip]

Archive with 1 entries (1 files):
- antioxidants-3353765-supplementary.pdf
